# Supplementary material for: Pharmaceutical Incompatibility of Lubricating Gel Formulation Reduces Antibacterial Activity of Chlorhexidine Gluconate: In Vitro Study in Northern Thailand
Source: Int J Environ Res Public Health. 2022 Sep 27;19(19):12285. doi: 10.3390/ijerph191912285 (PMC9566729; doi:10.3390/ijerph191912285)
Supplement: Supplementary file 1 [file ijerph-19-12285-s001.zip]

Archive with 1 entries (1 files):
- ijerph-1871208-supplementary.pdf
